# Supplementary material for: Estetrol Inhibits the Prostate Cancer Tumor Stimulators FSH and IGF-1
Source: J Clin Med. 2024 Oct 8;13(19):5996. doi: 10.3390/jcm13195996 (PMC11478095; doi:10.3390/jcm13195996)
Supplement: Supplementary file 1 [file jcm-13-05996-s001.zip]

Archive with 1 entries (1 files):
- jcm-3170539-supplementary.pdf
